# Supplementary material for: Effect of Antibacterial Root Canal Sealer on Persistent Apical Periodontitis
Source: Antibiotics (Basel). 2021 Jun 18;10(6):741. doi: 10.3390/antibiotics10060741 (PMC8233789; doi:10.3390/antibiotics10060741)
Supplement: Supplementary file 1 [file antibiotics-10-00741-s001.zip]

Archive with 1 entries (1 files):
- antibiotics-1234040-supplementary.pdf
